# Supplementary material for: The Impact of HPV Diagnosis and the Electrosurgical Excision Procedure (LEEP) on Mental Health and Sexual Functioning: A Systematic Review
Source: Cancers (Basel). 2023 Apr 10;15(8):2226. doi: 10.3390/cancers15082226 (PMC10136821; doi:10.3390/cancers15082226)
Supplement: Supplementary file 1 [file cancers-15-02226-s001.zip]

Archive with 1 entries (1 files):
- cancers-2257041-supplementary.pdf
